# Supplementary material for: Parental Knowledge of Appendicitis and Preference for Operative or Non-Operative Treatment at a United Kingdom Children’s Hospital
Source: Children (Basel). 2022 Aug 9;9(8):1191. doi: 10.3390/children9081191 (PMC9406866; doi:10.3390/children9081191)
Supplement: Supplementary file 1 [file children-09-01191-s001.zip]

Archive with 2 entries (2 files):
- Appendix SA.pdf
- Table S1 and Figure S1.pdf
